# Supplementary material for: A Signature Inferred from Drosophila Mitotic Genes Predicts Survival of Breast Cancer Patients
Source: PLoS One. 2011 Feb 28;6(2):e14737. doi: 10.1371/journal.pone.0014737 (PMC3046113; doi:10.1371/journal.pone.0014737)
Supplement: Table S2 — Predictive power of the DM signature in cancers other than breast. The P-values were obtained from the log-rank test by comparing the cumulative probability of survival of clusters of patients in other cancer types. (0.01 MB XLS) [file pone.0014737.s004.xls]

## Sheet: Sheet1
Table S2
dataset	Log (p-value)
Glioma (Freije)	1.77211
Glioma (Phillips)	0.268411
Lung (Bild)	0.205512
Lung (Shedden)	3.52288
Ovarian (Bild)	0.567031
Renal (Zhao)	1.12321
P > 0.05
0.05 > P > 0.01
P < 0.01
