# Supplementary material for: A Signature Inferred from Drosophila Mitotic Genes Predicts Survival of Breast Cancer Patients
Source: PLoS One. 2011 Feb 28;6(2):e14737. doi: 10.1371/journal.pone.0014737 (PMC3046113; doi:10.1371/journal.pone.0014737)
Supplement: Table S3 — Differently classified patients by the three proliferation-based signatures. For each dataset and pair of proliferation-based signatures, we report the number of patients classified in different outcome groups, using score cutoffs corresponding to the same sensitivity. (0.01 MB XLS) [file pone.0014737.s005.xls]

## Sheet: Sheet1
Table S3
Wang dataset
90% sensitivity
	DM	CIN	Proliferation
DM	0	20 (7.25%)	24 (8.7%)
CIN		0	14 (5.1%)
Proliferation			0
70% sensitivity
	DM	CIN	Proliferation
DM	0	24 (8.7%)	30 (10.9%)
CIN		0	24 (8.7%)
Proliferation			0
50% sensitivity
	DM	CIN	Proliferation
DM	0	10 (3.62%)	23 (8.33%)
CIN		0	21 (7.61%)
Proliferation			0
Miller dataset
90% sensitivity
	DM	CIN	Proliferation
DM	0	8 (3.76%)	14 (6.57 %)
CIN		0	10 (4.69 %)
Proliferation			0
70% sensitivity
	DM	CIN	Proliferation
DM	0	16 (7.51 %)	14 (6.57 %)
CIN		0	15 (7.04 %)
Proliferation			0
50% sensitivity
	DM	CIN	Proliferation
DM	0	5 (2.35%)	7 (3.29 %)
CIN		0	6 (2.82 %)
Proliferation			0
Sotiriou-Desmedt dataset
90% sensitivity
	DM	CIN	Proliferation
DM	0	7 (3.20%)	11 (5.02%)
CIN		0	8 (3.65%)
Proliferation			0
70% sensitivity
	DM	CIN	Proliferation
DM	0	12 (5.48%)	16 (7.31%)
CIN		0	8 (3.65%)
Proliferation			0
50% sensitivity
	DM	CIN	Proliferation
DM	0	12 (5.48%)	9 (4.1%)
CIN		0	9 (4.1%)
Proliferation			0
