# Supplementary material for: A Signature Inferred from Drosophila Mitotic Genes Predicts Survival of Breast Cancer Patients
Source: PLoS One. 2011 Feb 28;6(2):e14737. doi: 10.1371/journal.pone.0014737 (PMC3046113; doi:10.1371/journal.pone.0014737)
Supplement: Table S5 — Cox multivariate analysis for the Miller dataset. The analysis shows that the CIN and Proliferation signatures are predictors independent of several clinical and molecular parameters. (0.01 MB XLS) [file pone.0014737.s007.xls]

## Sheet: Sheet1
Table S5
CIN signature
Covariate	Odd ratio (95% C.I.)	P-value
LN	2.86 (1.54-5.29)	0.000864
Size	1.04 (1.01-1.06)	0.00509
CIN score	1.26 (1.07-1.49)	0.00629
ER	3.26 (1.09-9.74)	0.034
Age	1.02 (1.00-1.04)	0.055
PGR	0.54 (0.23-1.26)	0.16
Grade	1.01 (0.57-1.79)	0.98
P53	1.00 (0.51-1.99)	0.99
Proliferation signature
Covariate	Odd ratio (95% C.I.)	P-value
LN	2.78 (1.51-5.15)	0.00108
Size	1.04 (1.01-1.07)	0.005
Proliferation score	1.28 (1.07-1.53)	0.00665
ER	3.39 (1.13-10.19)	0.03
Age	1.02 (1.00-1.04)	0.072
PGR	0.53 (0.23-1.24)	0.14
P53	0.97 (0.49-1.93)	0.93
Grade	0.98 (0.55-1.75)	0.95
LN = lymph node status; ER = estrogen receptor status; PGR= progesteron receptor status.
Units are as in Table 4 in the main text
